# Supplementary material for: Experimental validation of predicted subcellular localizations of human proteins
Source: BMC Res Notes. 2014 Dec 15;7:912. doi: 10.1186/1756-0500-7-912 (PMC4301851; doi:10.1186/1756-0500-7-912)
Supplement: Supplementary file 2 — Additional file 2: Predictions by ngLOC method for proteins without a known subcellular localization. (XLSX 88 KB) [file 13104_2014_3411_MOESM2_ESM.xlsx]

## Sheet: Sheet2
Sequence_ID	Pred	Prediction-1	CS for Prediction-1	Prediction-2	CS for Prediction-2	Prediction-3	CS for Prediction-3	MLCS	Protein Symbol
NP_775289.1	PLA	PLA	49.62	NUC	8.537	CYT	7.715	34.26	KCNIP2		MLCS	Multi-localized score
NP_996532.2	PLA	PLA	49.54	EXC	8.188	CYT	6.344	33.86	MOG
NP_742099.1	PLA	PLA	49.28	NUC	8.985	CYT	7.822	34.79	CD8B
NP_055220.1	PLA	PLA	47.93	NUC	9.995	EXC	7.047	35.95	CACNG4
NP_006426.2	PLA	PLA	47.2	NUC	8.249	EXC	7.772	33.85	IFITM2
NP_001137505.1	PLA	PLA	46.53	NUC	7.764	CYT	7.167	33.25	STOML3
NP_714919.2	PLA	PLA	46.28	CYT	9.068	NUC	7.804	34.75	RTP1
NP_065727.4	PLA	PLA	45.95	NUC	7.645	MIT	6.213	33.07	ABHD6
NP_055125.2	PLA	PLA	44.53	NUC	9.495	CYT	8.324	35.1	RASD2
NP_689630.1	PLA	PLA	43.26	CYT	8.368	END	6.621	33.61	TMEM68
NP_598378.3	PLA	PLA	40.69	CYT	11.76	NUC	11.35	37.27	RHOV
NP_071363.1	PLA	PLA	63.16	CYT	6.444	NUC	5.004	30.13	NAPB
NP_536351.1	PLA	PLA	55.05	CYT	8.787	NUC	6.565	34.3	GNAS
NP_065715.1	POX	POX	39.93	NUC	9.499	PLA	8.129	34.39	DECR2
NP_787103.1	POX	POX	31.23	PLA	10.59	NUC	10.39	33.19	ZADH2
NP_009169.3	POX	POX	23.55	PLA	16.99	NUC	8.798	37.88	PXMP4
NP_036461.2	LYS	LYS	50.03	PLA	7.42	NUC	6.45	32.97	MMD
NP_004628.4	LYS	LYS	39.17	PLA	11.08	CYT	10.24	36.13	RAB7A
NP_112188.1	LYS	LYS	38.71	NUC	10.68	PLA	9.5	35.55	ITM2C
NP_005597.3	LYS	LYS	55.78	CYT	6.102	NUC	5.64	31.14	LGMN
NP_001188504.1	LYS	LYS	49.56	EXC	18.94	PLA	4.603	47.52	CTSL2
NP_001012474.1	END	END	68.27	MIT	6.504	NUC	5.111	28.59	SEC61G
NP_115953.2	END	END	49.34	PLA	6.458	NUC	6.249	31.87	DGAT2
NP_001158224.1	END	END	48.59	NUC	8.208	PLA	7.906	33.86	ASPH
NP_002393.2	END	END	43.74	CYT	9.039	NUC	7.805	34.46	MEST
NP_001129389.1	END	END	41.15	PLA	11.74	CYT	7.512	37.33	DOLPP1
NP_056167.1	END	END	39.3	EXC	9.061	PLA	8.578	33.74	POFUT1
NP_851939.1	END	END	35.88	CYT	9.834	NUC	9.541	33.81	FKBP7
NP_001257927.1	END	END	35.09	NUC	12.2	CYT	11.51	36.47	ZFAND2B
NP_055115.1	END	END	61.12	PLA	5.827	EXC	5.232	29.93	SEC11A
NP_150596.1	END	END	58.31	CYT	6.527	PLA	5.838	31.26	SEC11C
NP_054735.3	END	END	45.08	CYT	9.199	NUC	5.996	34.8	SACM1L
NP_006577.2	END	END	24.74	PLA	14.42	EXC	11.23	35.12	CNPY3
NP_001854.1	MIT	MIT	65.13	EXC	7.23	NUC	5.044	30.46	COX6B1
NP_001257808.1	MIT	MIT	56.26	CYT	10.7	NUC	10.68	36.45	BRP44L
NP_003347.1	MIT	MIT	53.26	EXC	5.821	PLA	5.663	31.05	UCP3
NP_073591.2	MIT	MIT	53.07	CYT	7.241	NUC	6.976	32.67	SFXN1
NP_002487.1	MIT	MIT	50.57	NUC	8.216	EXC	6.674	33.89	NDUFS8
NP_001003805.1	MIT	MIT	49.58	CYT	6.694	END	6.528	32.14	ATP5S
NP_001858.1	MIT	MIT	47.75	NUC	13.32	PLA	12.49	40.04	COX7C
NP_660213.1	MIT	MIT	47.12	NUC	9.489	CYT	6.674	35.31	MRPL30
NP_054894.1	MIT	MIT	46.56	NUC	10.4	CYT	7.39	36.36	MRPL15
NP_002625.1	MIT	MIT	45.71	CYT	12.08	NUC	8.232	38.35	PHB
NP_444278.1	MIT	MIT	38.91	CYT	14.51	NUC	11.86	40.38	MRPL53
NP_114403.1	MIT	MIT	38.59	CYT	9.755	PLA	8.142	34.4	MRPS24
NP_660298.2	MIT	MIT	37.02	NUC	11.91	PLA	10.09	36.64	MRPL10
NP_057034.2	MIT	MIT	36.99	NUC	8.897	EXC	8.77	33	MRPL2
NP_001857.1	MIT	MIT	36.48	NUC	13.22	EXC	10.24	38.14	COX7B
NP_057581.2	MIT	MIT	35.65	CYT	9.141	NUC	8.974	32.92	MRPL51
NP_076931.1	MIT	MIT	35.21	NUC	11.5	CSK	10.6	35.63	MRP63
NP_064708.1	MIT	MIT	33.26	NUC	12.88	PLA	10.5	36.73	COQ9
NP_001193355.1	MIT	MIT	59.89	EXC	13.58	END	6.326	39.45	USMG5
NP_037519.2	MIT	MIT	39.72	CYT	14.48	PLA	14.02	40.52	UQCR10
NP_001257357.1	NUC	NUC	70.82	MIT	3.947	END	3.32	24.77	LMO1
NP_116147.1	NUC	NUC	66.14	EXC	5.948	MIT	4.002	28.7	PHF5A
NP_005575.1	NUC	NUC	63.26	CYT	5.992	PLA	5.096	29.59	MAB21L1
NP_703154.1	NUC	NUC	39.46	CYT	13.14	PLA	9.8	38.76	VGLL2
NP_003700.1	NUC	NUC	39.44	CYT	14.84	PLA	9.5	40.93	KLF7
NP_006848.1	NUC	NUC	39.3	CYT	17	PLA	11.22	43.75	SNRNP27
NP_006344.1	NUC	NUC	39.23	CYT	22.44	PLA	8.334	51.32	HMGN4
NP_783642.1	NUC	NUC	38.89	EXC	11.5	CYT	7.357	36.59	SSX3
NP_001013653.1	NUC	NUC	38.63	CYT	12.24	PLA	8.581	37.44	HNRNPCL1
NP_001116342.1	NUC	NUC	38.52	CYT	10.23	MIT	7.828	34.96	PPM1M
NP_076946.1	NUC	NUC	38.08	CYT	9.941	PLA	9.228	34.51	SCNM1
NP_945320.1	NUC	NUC	37.87	CYT	10.59	PLA	10.22	35.24	AES
NP_078929.1	NUC	NUC	37.56	CYT	13.14	PLA	11.58	38.32	PRKRIP1
NP_005645.1	NUC	NUC	62.14	CYT	6.696	PLA	6.141	30.67	NR2F1
NP_001035515.1	NUC	NUC	58.55	CYT	6.246	END	4.912	30.91	U2AF1L4
NP_001135787.1	NUC	NUC	58	PLA	6.374	EXC	4.711	31.14	LMO2
NP_001159591.1	NUC	NUC	54.8	CYT	12.4	PLA	4.936	38.7	LEF1
NP_001014450.1	CYT	CYT	72.73	NUC	5.194	CSK	4.967	25.3	SPRR2F
NP_001014313.1	CYT	CYT	70.52	NUC	7.183	EXC	4.815	28.49	SPRR2G
NP_000992.1	CYT	CYT	67.21	NUC	6.137	CSK	3.515	28.55	RPL36AL
NP_001095872.1	CYT	CYT	58.11	NUC	5.237	CSK	4.932	29.85	PCTP
NP_714543.1	CYT	CYT	57.95	NUC	8.253	PLA	6.862	33.3	GSTA5
NP_002558.1	CYT	CYT	56.97	PLA	15.54	NUC	6.84	42.47	PEBP1
NP_001238980.1	CYT	CYT	56.42	NUC	8.864	PLA	6.938	34.24	PCMT1
NP_694853.1	CYT	CYT	53.98	PLA	9.76	NUC	8.737	35.55	NUDT10
NP_060140.2	CYT	CYT	49.87	NUC	7.786	PLA	5.707	33.39	OTUB1
NP_060182.1	CYT	CYT	48.62	NUC	8.17	CSK	5.778	33.82	PGPEP1
NP_002668.1	CYT	CYT	48.12	NUC	14.67	MIT	7.567	41.79	PMP2
NP_005330.1	CYT	CYT	45.55	NUC	10.86	PLA	8.432	36.84	UBE2K
NP_001137355.1	CYT	CYT	45.38	MIT	14.81	NUC	10.55	41.78	PPIAL4A
NP_004107.1	CYT	CYT	69.23	NUC	4.958	END	4.678	26.51	FKBP1B
NP_001186104.1	CYT	CYT	49.47	NUC	7.028	END	6.011	32.52	MLST8
NP_003923.2	CYT	CYT	40.58	NUC	13.65	CSK	6.78	39.63	ST13
NP_001257810.1	CYT	CYT	39.28	EXC	9.966	NUC	8.19	34.81	GNPDA2
NP_001007233.1	CYT	CYT	37.12	NUC	15.21	PLA	10.21	40.86	CARD17
NP_061485.1	CYT	CYT	35.52	PLA	18.57	NUC	8.955	44.93	RAC1
NP_542408.1	CSK	CSK	73.15	NUC	4.533	PLA	4.203	24.38	DYNLL2
NP_001017992.1	CSK	CSK	59.59	CYT	26.98	NUC	2.817	58.33	ACTBL2
NP_004921.1	CSK	CSK	56.59	NUC	11.23	CYT	6.642	37.06	CAPZB
NP_004193.1	CSK	CSK	54.89	CYT	11.94	NUC	11.57	38.13	TMSB4Y
NP_006126.1	CSK	CSK	53.31	NUC	20.19	CYT	4.497	49.16	CAPZA1
NP_075526.1	CSK	CSK	39.12	NUC	13.62	CYT	11.9	39.29	ANKRA2
NP_066272.1	CSK	CSK	37.14	CYT	11.5	NUC	11.11	36.17	PDLIM1
NP_912730.2	CSK	CSK	34.22	NUC	16.39	CYT	16.11	41.59	TRIM54
NP_000261.2	CSK	CSK	31.16	NUC	11.42	CYT	10.96	34.17	PNP
NP_659494.2	CSK	CSK	30.15	PLA	14.7	NUC	14.28	37.92	CDC42EP5
NP_061979.3	CSK	CSK	24.86	CYT	15.34	PLA	12.08	36.37	SEPT
NP_115876.3	CSK	CSK	22.8	CYT	14.01	NUC	10.1	33.57	ACTRT3
NP_001165335.1	CSK	CSK	63.6	NUC	5.038	PLA	4.119	28.44	TUBAL3
NP_068832.1	CSK	CSK	29.42	NUC	23.09	CYT	13.21	49.19	TMSB15A
NP_009216.1	GOL	GOL	48.07	CSK	10.35	CYT	8.614	36.38	GABARAPL2
NP_001240805.1	GOL	GOL	48	NUC	7.739	CYT	6.714	33.3	UXS1
NP_003349.1	GOL	GOL	47.92	EXC	8.015	NUC	5.557	33.61	UGCG
NP_001128651.1	GOL	GOL	46.64	PLA	7.81	END	7.564	33.31	ZDHHC3
NP_036394.1	GOL	GOL	45.67	CYT	9.232	NUC	6.808	34.9	HS2ST1
NP_663624.1	GOL	GOL	35.13	CYT	10.36	NUC	10.2	34.22	GCNT2
NP_079487.2	GOL	GOL	30.49	NUC	13.7	CYT	10.19	36.77	GKAP1
NP_003025.1	GOL	GOL	20.33	EXC	10.38	MIT	8.899	27.66	ST8SIA1
